# Supplementary material for: Whole genomes reveal subpopulations and isolation-by-distance patterns in the Norwegian lemming
Source: BMC Biol. 2026 Mar 6;24:93. doi: 10.1186/s12915-026-02568-w (PMC13064042; doi:10.1186/s12915-026-02568-w)
Supplement: Supplementary file 1 — Additional file 1. Table S1: Sample information. Table S2: Sample information for the de novo genome assembly. Table S3: Sex-chromosome identification. Table S4: Underlying data for Fig. 4. [file 12915_2026_2568_MOESM1_ESM.xlsx]

## Sheet: TableS1_SampleInformation
Table S1: Sample information.
Group	LabID	SampleID	Species	Country	Location	Collection year	Approximate coordinates	Study	Total_No_Reads	Mapped_No_Reads	Mapped_(%)	Average_coverage (X)_q25	Mitochondrial_coverage (X)_q25	Average_coverage (X)_q25_after_subsampling	ENA accession number/BioSample
Helags	IF004		L. lemmus	Sweden	Helags	2022	62.90/12.45	this_study	114021380	113617771	99.65	3.91	1546	2.93	ERS28343745
Helags	IF010	22LEM02	L. lemmus	Sweden	Helags	2022	62.90/12.45	this_study	111889912	111437940	99.60	4.12	12294	3.09	ERS28343746
Møsvatn	IF011	NO-1	L. lemmus	Norway	Møsvatn	2021	59.88/7.99	this_study	103438960	103046061	99.62	3.48	993	3.48	ERS28343747
Møsvatn	IF012	NO-2	L. lemmus	Norway	Møsvatn	2021	59.88/7.99	this_study	138143053	137626615	99.63	4.94	3950	2.96	ERS28343748
Møsvatn	IF028	NO-71	L. lemmus	Norway	Møsvatn	2013	59.88/7.99	this_study	126664553	126217335	99.65	4.16	3323	3.12	ERS28343749
Møsvatn	IF034	NO-77	L. lemmus	Norway	Møsvatn	2013	59.88/7.99	this_study	104869941	104493278	99.64	4.11	5964	3.08	ERS28343750
Møsvatn	IF035	NO-78	L. lemmus	Norway	Møsvatn	2011	59.88/7.99	this_study	125555109	125097817	99.64	4.37	3468	3.28	ERS28343751
Borga	IF041	NO-23	L. lemmus	Norway	Børgefjell	2020	65.22/13.94	this_study	127153938	126707840	99.65	4.91	16091	2.94	ERS28343752
Borga	IF049	NO-52	L. lemmus	Norway	Børgefjell	2011	65.22/13.94	this_study	134976702	134489397	99.64	4.63	3940	2.78	ERS28343753
Borga	IF056	NO-59	L. lemmus	Norway	Børgefjell	2010	65.22/13.94	this_study	133829422	133259629	99.57	4.45	3315	3.34	ERS28343754
Finse	IF062	NO-21	L. lemmus	Norway	Finse	2021	60.66/7.51	this_study	114350109	113974081	99.67	4.13	609	3.10	ERS28343755
Finse	IF064	NO-24	L. lemmus	Norway	Finse	2014	60.66/7.51	this_study	114384256	113987863	99.65	4.02	3063	3.01	ERS28343756
Finse	IF077	NO-37	L. lemmus	Norway	Finse	2011	60.66/7.51	this_study	130075513	129609443	99.64	4.36	7203	3.27	ERS28343757
Finse	IF078	NO-38	L. lemmus	Norway	Finse	2009	60.66/7.51	this_study	103921056	103195326	99.30	3.65	3707	2.74	ERS28343758
Åmotsdalen	IF085	NO-65	L. lemmus	Norway	Åmotsdalen	2013	62.47/9.47	this_study	111510746	111117112	99.65	4.30	1477	3.23	ERS28343759
Åmotsdalen	IF086	NO-66	L. lemmus	Norway	Åmotsdalen	2013	62.47/9.47	this_study	98019709	97660276	99.63	3.84	1267	2.88	ERS28343760
Åmotsdalen	IF087	NO-67	L. lemmus	Norway	Åmotsdalen	2013	62.47/9.47	this_study	117457374	117031834	99.64	3.90	894	2.93	ERS28343761
Åmotsdalen	IF089	NO-69	L. lemmus	Norway	Åmotsdalen	2013	62.47/9.47	this_study	149666942	149090232	99.61	5.15	864	3.09	ERS28343762
Åmotsdalen	IF090	NO-70	L. lemmus	Norway	Åmotsdalen	2013	62.47/9.47	this_study	91148953	90821679	99.64	3.63	1464	2.72	ERS28343763
Helags	V245		L. lemmus	Sweden	Helags	2001	62.90/12.45	this_study	100603023	96610704	96.03	3.31	261	3.31	ERS28343764
Vindelfjällen	V246		L. lemmus	Sweden	Vindelfjällen	2001	65.91/15.25	this_study	96222515	95851620	99.61	3.86	2150	2.89	ERS28343765
SarPad	V251		L. lemmus	Sweden	Padjelanta	2001	67.44/16.70	this_study	84725936	84424295	99.64	3.35	290	3.35	ERS28343766
Borga	V252		L. lemmus	Sweden	Borgafjäll	2011	64.82/14.65	this_study	98873898	95472877	96.56	3.72	1183	2.79	ERS28343767
Borga	V253		L. lemmus	Sweden	Borgafjäll	2011	64.82/14.65	this_study	99419474	99033569	99.61	3.48	2460	3.48	ERS28343768
Vindelfjällen	V254		L. lemmus	Sweden	Vindelfjällen	2011	65.95/15.19	this_study	120804953	120377195	99.65	4.64	6164	2.79	ERS28343769
Vindelfjällen	V255		L. lemmus	Sweden	Vindelfjällen	2011	65.95/15.19	this_study	129840906	128948862	99.31	5.07	4788	3.04	ERS28343770
Kebnekaise	V266		L. lemmus	Sweden	Abisko	2011	68.36/18.78	this_study	84987263	84594166	99.54	3.36	311	3.36	ERS28343771
Kebnekaise	V267		L. lemmus	Sweden	Abisko	2011	68.36/18.78	this_study	104356092	103921422	99.58	3.94	224	2.96	ERS28343772
Kebnekaise	V270		L. lemmus	Sweden	Abisko	2011	68.36/18.78	this_study	121800058	121335948	99.62	4.16	290	3.12	ERS28343773
Kebnekaise	V274		L. lemmus	Sweden	Abisko	2011	68.36/18.78	this_study	125981136	125502175	99.62	4.39	543	3.29	ERS28343774
Kebnekaise	V285		L. lemmus	Sweden	Tarfala research station	2011	67.91/18.61	this_study	94628191	94269120	99.62	3.58	102	2.69	ERS28343775
Kebnekaise	V286		L. lemmus	Sweden	Tarfala research station	2011	67.91/18.61	this_study	86377995	86078752	99.65	3.41	207	3.41	ERS28343776
SarPad	V289	3	L. lemmus	Sweden	Sarek, Pårte valley	2010	67.17/17.74	this_study	130939306	130472520	99.64	4.44	5011	3.33	ERS28343777
Borga	V435	B1	L. lemmus	Sweden	Gussvattnet	2011	64.47/14.30	Lord et al. 2025	449128664	445725547	99.24	17.57	1398	2.93	SAMEA118366331
Borga	V436	B2	L. lemmus	Sweden	Gussvattnet	2011	64.47/14.30	Lord et al. 2025	427843281	424822446	99.29	17.45	1115	3.08	SAMEA118366332
Borga	V441	B7	L. lemmus	Sweden	Gussvattnet	2011	64.47/14.30	this_study	106237278	105864663	99.65	4.21	233	3.16	ERS28343778
Borga	V442	B8	L. lemmus	Sweden	Gussvattnet	2011	64.47/14.30	this_study	114706763	114283586	99.63	3.94	165	2.95	ERS28343779
Varangerhalvøya	V457	VJ H2 D-1	L. lemmus	Norway	Vestre Jakobselv	2010	70.17/29.35	this_study	76856907	76578894	99.64	3.04	5318	3.04	ERS28343780
Varangerhalvøya	V459	VJ H1 A-3	L. lemmus	Norway	Vestre Jakobselv	2010	70.17/29.35	this_study	97845787	97463734	99.61	3.35	4330	3.35	ERS28343781
Varangerhalvøya	V462	KOH 10 LE 39	L. lemmus	Norway	Finnmark, Komag	2010	70.23/30.42	this_study	104365765	102882745	98.58	4.12	32204	3.09	ERS28343782
Varangerhalvøya	V465	KOH 10 LE 76	L. lemmus	Norway	Finnmark, Komag	2010	70.23/30.42	this_study	116921604	116315777	99.48	4.12	6512	3.09	ERS28343783
Varangerhalvøya	V472	LEM 2 1154	L. lemmus	Norway	Stjernevatnet	2007	70.49/29.06	this_study	108731862	108335259	99.64	3.62	4137	2.71	ERS28343784
Kanin peninsula	V478	KO61	L. sibiricus	Russia	Kanin Peninsula			Lord et al. 2025	351594609	347198172	98.75	11.44	9525	3.12	SAMEA118366336
Kanin peninsula	V479	6IH 15.08	L. sibiricus	Russia	Kanin Peninsula			Lord et al. 2025	410410053	406688788	99.09	13.06	3684	3.01	SAMEA118366337
Kola peninsula	V480	K4	L. lemmus	Russia	Varzina river	2011	68.19/38.06	this_study	94932303	94503050	99.55	3.19	648	3.19	ERS28343785
Kola peninsula	V487	K35	L. lemmus	Russia	Varzina river	2011	68.19/38.06	this_study	128497330	127808485	99.46	5.22	5602	3.13	ERS28343786
Kola peninsula	V488	K38	L. lemmus	Russia	Varzina river	2011	68.19/38.06	this_study	106984997	106569151	99.61	4.12	8619	3.09	ERS28343787
Kola peninsula	V501	K51	L. lemmus	Russia	Varzina river	2011	68.19/38.06	this_study	90704412	90346631	99.61	3.18	4740	3.18	ERS28343788
Kola peninsula	V502	K53	L. lemmus	Russia	Varzina river	2011	68.19/38.06	this_study	90219735	89899129	99.64	3.56	3890	2.67	ERS28343789
Kola peninsula	V503	K55	L. lemmus	Russia	Varzina river	2011	68.19/38.06	Lord et al. 2025	399544971	395774159	99.06	16.37	10890	3.07	SAMEA118366333
Kola peninsula	V504	K70	L. lemmus	Russia	Varzina river	2011	68.19/38.06	Lord et al. 2025	407068461	404147547	99.28	16.28	15601	3.05	SAMEA118366334
Kola peninsula	V509	K173	L. lemmus	Russia	Teriberka	2011	69.06/35.04	this_study	90076841	89739489	99.63	3.55	210	2.66	ERS28343790
Kola peninsula	V510	K174	L. lemmus	Russia	Teriberka	2011	69.06/35.04	this_study	83922234	83604144	99.62	3.26	7717	3.26	ERS28343791
Kola peninsula	V511	K175	L. lemmus	Russia	Teriberka	2011	69.06/35.04	this_study	126087897	125612729	99.62	4.42	2674	3.32	ERS28343792
Kola peninsula	V512	K176	L. lemmus	Russia	Teriberka	2011	69.06/35.04	this_study	91542675	91195740	99.62	3.55	5261	2.66	ERS28343793
Helags	V514		L. lemmus	Sweden	Bunnerfjällen	2011	63.12/12.47	this_study	126357391	125873948	99.62	4.88	540	2.93	ERS28343794
Helags	V515		L. lemmus	Sweden	Bunnerfjällen	2011	63.12/12.47	this_study	82928481	82610872	99.62	3.23	260	3.23	ERS28343795
Sennalandet	V549	LAM-21	L. lemmus	Norway	Sennalandet	2011	70.19/23.86	this_study	66276935	66002879	99.59	2.59	4223	2.59	ERS28343796
Fulufjället	V550		L. lemmus	Sweden	Fulufjället	2011	61.62/12.66	this_study	121834473	121349827	99.60	4.22	9281	3.16	ERS28343797
Fulufjället	V551		L. lemmus	Sweden	Fulufjället	2011	61.62/12.66	this_study	127265364	126833956	99.66	5.12	7531	3.07	ERS28343798
Fulufjället	V552	LAM-14	L. lemmus	Sweden	Fulufjället	2011	61.62/12.66	this_study	113060477	112666753	99.65	4.48	10206	3.36	ERS28343799
Kilpisjärvi	V558	KJ-N 9-12 s 10	L. lemmus	Norway	Kilpisjärvi/Skibotn	2010	69.16/20.75	this_study	95393568	95051813	99.64	3.24	116	3.24	ERS28343800
Kilpisjärvi	V559	KJ-N 9-12 s 10	L. lemmus	Norway	Kilpisjärvi/Skibotn	2010	69.16/20.75	this_study	116480294	115418764	99.09	3.96	166	2.97	ERS28343801
Kilpisjärvi	V562	KJ-N 40-47 s 10	L. lemmus	Norway	Kilpisjärvi/Skibotn	2010	69.16/20.75	this_study	103778320	102870868	99.13	3.93	371	2.95	ERS28343802
Kittilä	V564	Repojoki-Masto 23.8.11	L. lemmus	Finland	Inari, Repojko masto	2011	68.44/25.94	this_study	82056660	81730044	99.60	2.91	6916	2.91	ERS28343803
Kittilä	V565	Repojoki-Masto 23.8.11	L. lemmus	Finland	Inari, Repojko masto	2011	68.44/25.94	this_study	128378979	127932186	99.65	4.43	426	3.33	ERS28343804
Kittilä	V566	Repojoki-Masto 23.8.11	L. lemmus	Finland	Inari, Repojko masto	2011	68.44/25.94	this_study	91080623	90717875	99.60	3.13	710	3.13	ERS28343805
Utsjoki	V573	Baadus 21.8.11	L. lemmus	Finland	Utsjoki	2011	69.91/27.03	this_study	121615029	119620331	98.36	4.08	1409	3.06	ERS28343806
Utsjoki	V574	Baadus 21.8.11	L. lemmus	Finland	Utsjoki	2011	69.91/27.03	this_study	127117161	126637297	99.62	4.43	483	3.32	ERS28343807
Pallasjärvi	V580	L s 11 PJ	L. lemmus	Finland	Pallasjärvi	2011	68.03/24.13	this_study	88513030	88164024	99.61	2.93	66	2.93	ERS28343808
Pallasjärvi	V586	L s 11 PJ	L. lemmus	Finland	Pallasjärvi	2011	68.03/24.13	this_study	113108804	112691730	99.63	3.93	31	2.94	ERS28343809
Utsjoki	V614	Karigasniemi 21.8.11	L. lemmus	Finland	Utsjoki, Karigasniemi	2011	69.40/25.86	this_study	150996727	150458753	99.64	5.12	88	3.07	ERS28343810
Kittilä	V616	Kiistala 23.8.11	L. lemmus	Finland	Kittilä, Kiistala	2011	67.86/25.34	this_study	150598576	150027321	99.62	4.95	280	2.97	ERS28343811
Kilpisjärvi	V648	KJ Jeh (kats) s 10	L. lemmus	Finland	Kilpisjärvi	2010	69.08/20.82	this_study	99065337	98708361	99.64	3.82	968	2.86	ERS28343812
Kilpisjärvi	V649	KJ Jeh (kats) s 10	L. lemmus	Finland	Kilpisjärvi	2010	69.08/20.82	this_study	133300568	132791975	99.62	5.11	780	3.06	ERS28343813
Kilpisjärvi	V650	KJ Jeh (kats) s 10	L. lemmus	Finland	Kilpisjärvi	2010	69.08/20.82	this_study	108179118	107776384	99.63	4.28	515	3.21	ERS28343814
Pallasjärvi	V666	PJ 6.6.11 1-21	L. lemmus	Finland	Pallasjärvi	2011	68.03/24.13	this_study	85012790	84668621	99.60	3.42	732	3.42	ERS28343815
Pallasjärvi	V667	PJ 6.6.11 1-21	L. lemmus	Finland	Pallasjärvi	2011	68.03/24.13	this_study	121626344	121160621	99.62	4.84	818	2.91	ERS28343816
Pallasjärvi	V668	PJ 6.6.11 1-21	L. lemmus	Finland	Pallasjärvi	2011	68.03/24.13	this_study	112345021	111868988	99.58	4.34	886	3.26	ERS28343817
Utsjoki	V683	Yläköngäs 21.8.11	L. lemmus	Finland	Utsjoki, Yläköngäsi	2011	69.95/26.59	this_study	89325310	88984734	99.62	3.42	250	3.42	ERS28343818
Kittilä	V691	Muonio s 11	L. lemmus	Finland	Munio	2011	67.96/23.69	this_study	78219769	77923541	99.62	3.04	61	3.04	ERS28343819
Kittilä	V699	Muonio s 11	L. lemmus	Finland	Munio	2011	67.96/23.69	this_study	79935837	79659645	99.65	3.13	108	3.13	ERS28343820
Pallasjärvi	V723	7 070909 PJ	L. lemmus	Finland	Pallasjärvi	2009	68.03/24.16	this_study	77283032	76968168	99.59	3.16	2286	3.16	ERS28343821
Kittilä	V738	Inari '07	L. lemmus	Finland	Inari	2007	68.9027.03	this_study	92743819	92405100	99.63	3.12	180	3.12	ERS28343822
Kittilä	V743	Inari '07	L. lemmus	Finland	Inari	2007	68.90/27.03	this_study	110723599	108843492	98.30	3.79	336	2.84	ERS28343823
Kebnekaise	V746		L. lemmus	Sweden	Riksgränsen	2011	68.43/18.12	this_study	92336171	92000213	99.64	3.51	1670	2.63	ERS28343824
Kebnekaise	V750		L. lemmus	Sweden	Riksgränsen	2011	68.43/18.12	Lord et al. 2025	530551656	521653743	98.32	21.15	15627	3.02	SAMEA118366335
SarPad	V780	13 P3	L. lemmus	Sweden	Padjelanta	2001	67.44/16.70	this_study	92260104	91929493	99.64	3.52	301	2.64	ERS28343825
SarPad	V790	41	L. lemmus	Sweden	Sarek, Stora Sjöfallet	2001	67.42/17.94	this_study	97935614	97585712	99.64	3.74	441	2.81	ERS28343826
SarPad	V795	7	L. lemmus	Sweden	Sarek, Stora Sjöfallet	2001	67.42/17.94	this_study	89212492	88844845	99.59	3.43	288	3.43	ERS28343827
SarPad	V796	81	L. lemmus	Sweden	Sarek, Stora Sjöfallet	2001	67.42/17.94	this_study	100354623	99970527	99.62	3.71	350	2.78	ERS28343828
Fulufjället	V835	11119	L. lemmus	Norway	Rendalen, Fuggdal	2001	61.77/11.33	this_study	116474076	116104727	99.68	3.85	545	2.89	ERS28343829
Åmotsdalen	V862	481-69	L. lemmus	Norway	Svånå, Hjerkinn	1967	62.26/9.56	this_study	108801402	108457763	99.68	4.04	55	3.03	ERS28343830
Siberia	V908	20075345	L. paulus	Russia	Wrangel Island	2005	70°56.177'N/179°37.148'E	Lord et al. 2025	465057141	461418555	99.22	17.85	3754	2.98	SAMEA118366338
Alaska	V910	20055100	L. trimucronatus	USA	Barrow	2005	71°19.400'N/156°34.000'W	Lord et al. 2025	443840698	439600209	99.04	15.98	748	3.00	SAMEA118366339

## Sheet: TableS2_assembly_information
Table S2: Sample information for the de novo genome assembly.
Species	Museum ID	Ethical permit no.	Research permit no.	Lab ID	SWEREF 99TM		Lat	Long	DNA tissue	RNA tissue
Lemmus lemmus	NRM 2021/8031	A10-2017	5.2.18-11440/19	JM03	373136	6978569	62.9149	12.5022	Muscle	Spleen, Liver, Muscle, Heart, Lung, Brain, Liver, Testes, Skin, Kidney

## Sheet: TableS3_Sex-chromosomes
Table S3: Sex-chromosome identification.
		Average_coverage_(X)_q25
scaffold	length	V435 (Male)	V436 (Female)	V478 (Female)	V479 (Male)	V503 (male)	V504 (Male)	V750 (male)	V908 (Female)	V910 (male)
scaffold_1	220556683	20.8546	20.3367	13.5428	15.8957	19.6128	19.6647	24.6136	20.9125	19.0217
scaffold_2	201114700	20.8725	20.2635	13.4314	15.7173	19.6129	19.4917	24.4502	20.7287	18.8773
scaffold_3	153949414	10.6555	20.2687	13.4932	8.49659	10.0919	10.1835	13.3244	20.4688	11.1615
scaffold_4	143120261	21.0991	20.366	13.4637	15.7598	19.6213	19.7066	24.4625	20.7511	19.0514
scaffold_5	134351432	21.6059	20.7988	13.6965	15.9811	19.9269	20.162	24.6087	20.8532	19.11
scaffold_6	122903794	21.0178	20.615	13.5416	15.8819	19.5971	19.697	24.1391	21.1847	19.851
scaffold_7	120990382	20.8536	20.3105	13.4879	15.7791	19.5508	19.5744	24.3817	20.6461	19.235
scaffold_8	111538280	21.7638	20.7134	13.5528	15.739	19.9918	20.9053	25.1819	20.9565	23.7001
scaffold_9	110495315	21.4705	20.9585	13.7091	16.0434	19.6596	19.5321	23.2248	21.449	20.0441
scaffold_10	104595323	21.2	20.5904	13.7279	15.9843	19.6816	19.7983	23.9697	21.0334	20.0999
scaffold_11	88600510	20.8573	20.0547	13.4796	15.7584	19.5671	19.4517	24.425	20.6078	19.2227
scaffold_12	88524499	21.1812	20.5786	13.6319	15.8881	19.6932	19.6182	23.7917	20.962	19.2717
scaffold_13	83883222	20.754	20.2407	13.4668	15.8038	19.5171	19.5156	24.7718	20.6222	18.9001
scaffold_14	82246355	21.2861	20.9144	13.7155	16.1826	19.9557	19.8116	25.7401	21.3024	17.9764
scaffold_15	81200262	20.8018	20.3984	13.6475	16.1893	19.8627	19.5412	25.197	20.4748	19.9332
scaffold_16	80888300	20.9195	20.3842	13.585	15.9065	19.6097	19.663	24.4035	20.7576	19.227
scaffold_17	73794227	21.816	20.9894	14.5116	17.3423	19.7834	19.7179	25.3432	22.2073	17.2712
scaffold_18	70247964	21.2233	20.9617	13.8228	16.1043	20.1867	19.9303	24.7973	21.0572	20.2576
scaffold_19	70118985	21.1349	20.6029	13.735	15.9954	19.7582	19.7392	24.1195	21.6544	21.0293
scaffold_20	67270205	21.0472	20.556	13.7803	16.1098	19.6868	19.6398	24.1101	20.8229	21.0745
scaffold_21	63648711	21.2284	20.8037	13.5554	15.9903	19.9831	19.8689	23.8438	21.914	21.9743
scaffold_22	63139914	20.6912	20.141	13.3882	15.6807	19.4535	19.4053	24.4402	20.6248	18.6731
scaffold_23	62065349	21.0353	20.5039	13.7218	16.0939	19.9071	19.8873	25.2392	21.3689	21.5987
scaffold_24	51521646	21.5215	21.0546	14.4276	17.087	20.0999	20.1163	25.1062	21.5649	21.6896
scaffold_25	41482074	20.5623	20.1145	13.2397	15.9196	19.7092	20.155	24.9019	22.3764	23.1846
scaffold_26	36059109	19.9618	0.208872	0.448031	15.4882	18.9435	19.1133	23.1101	0.234336	7.22205
scaffold_27	6498000	11.1723	0.4415	0.601566	8.7486	10.9321	10.5047	13.8814	0.98324	31.3096
scaffold_28	6149000	13.5298	0.67892	0.756127	10.021	12.998	12.9	17.0617	1.6054	60.9997
scaffold_29	5459018	28.0572	35.2613	19.5223	24.3846	17.636	16.6379	26.7117	33.5569	29.1959
scaffold_30	4939346	27.4205	33.8402	16.1687	19.822	26.5053	19.9736	27.6147	35.4549	14.9733
scaffold_31	4527507	23.4193	22.4996	11.4238	14.4664	18.6644	15.5854	19.8617	27.812	13.3695
scaffold_32	4473204	37.5845	40.6398	18.7207	22.9349	23.5371	26.1785	48.0032	41.5297	48.3351
scaffold_33	4284008	52.0225	52.5786	23.4406	32.812	31.9707	30.6133	34.9355	45.322	43.3971
scaffold_34	4259169	14.968	0.186184	0.457984	14.3378	13.4544	14.3445	19.6642	0.661404	35.6164
scaffold_35	3926281	26.3752	29.7783	16.0774	22.9537	18.9031	24.7801	28.2675	36.7165	29.979
scaffold_36	3426806	21.9808	18.7915	14.1793	16.3495	16.0724	23.9191	22.5697	37.1192	10.1777
scaffold_37	3410647	51.2563	56.983	21.6526	23.1983	41.3472	63.4283	48.3506	25.8824	26.1353
scaffold_38	3291550	20.9233	24.9168	8.55191	10.7866	19.242	10.9547	26.1757	21.3797	11.0821
scaffold_39	3067681	28.1159	31.311	18.1323	20.7956	25.5702	22.3359	29.1447	42.9955	15.3968
scaffold_40	2762809	21.6091	13.8376	19.7527	34.5192	8.12964	7.69518	17.7993	15.0527	8.18599
scaffold_41	2650370	72.8616	51.2579	62.3675	68.9262	50.492	56.3387	57.3977	30.7311	27.152
scaffold_42	2588000	31.3554	22.2261	12.5317	15.2174	12.5096	28.049	18.5482	33.2487	17.8338
scaffold_43	2562000	47.2991	35.534	16.942	16.2365	58.204	52.7154	45.2717	22.1044	12.9536
scaffold_44	2522030	23.0108	23.9027	10.9352	13.9552	16.8527	17.6761	20.1249	23.2987	5.40783
scaffold_45	2238915	53.3733	66.7734	31.8686	42.132	52.9088	47.3341	56.4546	85.7156	57.5388
scaffold_46	2234000	29.8889	22.7155	29.461	33.7777	20.3677	27.6842	28.6299	19.7083	53.3281
scaffold_47	2199630	20.9126	19.498	9.61191	10.9338	14.4989	17.6146	20.6289	15.6473	54.5039
scaffold_48	2142000	16.777	28.9981	19.2466	11.9795	14.8892	14.9443	18.9489	29.8688	14.26
scaffold_49	2098000	21.2639	16.0894	19.0058	17.6958	11.5693	10.3686	26.7754	28.332	22.046
scaffold_50	2045000	21.395	27.351	13.0922	16.1305	18.5072	21.0312	32.737	18.0142	14.6494
scaffold_51	1912197	21.8916	23.5173	19.9606	24.7133	22.2047	21.8734	30.3157	20.1106	21.0942
scaffold_52	1847382	13.4741	26.2694	18.2659	23.0493	17.6256	13.064	28.0055	35.3098	42.0006
scaffold_53	1754394	46.1918	66.481	34.0081	42.9226	50.3648	39.1909	71.7235	85.9287	118.314
scaffold_54	1719000	25.3945	23.2531	27.0928	31.1212	23.9549	22.8604	20.971	78.2107	8.46397
scaffold_55	1634533	31.9929	19.549	10.3733	11.9724	45.1459	33.7711	39.2587	19.4521	71.2857
scaffold_56	1600266	15.5069	9.45197	16.9223	20.4	26.1244	34.1838	19.1943	17.2258	25.7103
scaffold_57	1593000	16.348	24.7488	12.5166	15.882	11.6233	24.6039	25.2306	25.0408	16.2799
scaffold_58	1587000	22.9238	23.329	15.149	17.3567	21.463	20.6367	22.011	23.0023	29.5958
scaffold_59	1437000	24.4278	22.2365	15.0242	14.575	12.8712	11.8935	21.1661	35.2513	15.7214
scaffold_60	1407380	18.2397	19.3719	11.5424	14.5959	17.1847	17.2474	23.5706	18.5836	16.9881
scaffold_61	1360000	28.0902	17.8371	6.60334	7.66836	22.7828	20.5043	20.3313	13.5399	29.5651
scaffold_62	1305000	28.917	30.3731	8.65841	11.5128	10.3801	47.1909	31.4246	19.8511	26.4357
scaffold_63	1084000	10.9203	20.7042	14.011	8.7104	13.2089	10.6275	13.2635	13.1126	9.90939
scaffold_64	1053000	35.1184	29.1247	24.835	29.4111	26.5837	24.9225	30.3842	59.456	6.03359
scaffold_65	1013000	29.1418	19.831	8.95526	12.3309	12.0153	16.3116	18.8966	17.8148	4.67634
scaffold_66	980475	21.6874	24.0462	18.9765	21.256	11.7554	20.6226	11.747	17.8251	66.3744
scaffold_67	754302	48.2834	43.5916	37.0066	19.9607	69.2368	74.0705	51.6257	19.1831	10.9762
scaffold_68	749620	14.0739	0.472955	0.960233	21.5381	12.9742	8.93318	14.271	0.640436	15.8644
scaffold_69	731279	26.7114	25.9129	29.5252	47.866	27.0825	22.0812	34.536	51.8504	18.4877
scaffold_70	722754	29.8658	55.6013	62.6551	66.1378	30.1584	31.8139	27.3757	43.4801	147.251
scaffold_71	680000	27.0767	20.7849	8.18743	11.0509	12.3341	14.9964	25.6304	15.8344	1.16323
scaffold_72	662269	20.0688	21.7546	12.9481	19.9032	13.7121	7.7445	30.6859	34.3597	30.617
scaffold_73	579009	39.6988	32.0431	30.7452	31.3519	27.3541	27.3616	43.8594	55.74	6.56795
scaffold_74	546403	6.61691	21.9531	5.53583	6.10207	5.72656	24.5762	24.8078	13.9119	17.8622
scaffold_75	537000	25.0308	28.0437	35.4855	41.611	16.5476	24.2446	20.3515	21.6225	90.5824
scaffold_76	491694	23.4452	25.8481	17.6514	16.975	17.2489	12.6006	30.8035	33.366	15.8165
scaffold_77	468453	31.0527	9.2686	13.0729	14.5286	46.9776	44.4031	32.3002	50.0119	4.22954
scaffold_78	434271	9.43137	9.75517	6.19658	7.90004	6.57161	6.74262	9.65394	11.3075	0.571898
scaffold_79	424000	21.6796	17.0883	12.6987	15.8518	12.1264	13.5331	16.4365	16.4179	1.35869
scaffold_80	421279	28.8602	51.5602	16.8748	23.125	41.6782	30.8837	48.9113	62.6009	24.0678
scaffold_81	420028	13.4598	10.0818	6.41088	8.09727	8.71532	15.2108	11.026	9.35636	0.643785
scaffold_82	369000	14.0287	22.1764	5.72736	3.75196	12.8486	12.9957	14.7096	14.4845	25.5962
scaffold_83	356000	32.3726	27.7218	8.65142	11.4019	9.5207	9.60093	18.9507	15.0177	0.9093
scaffold_84	345872	10.3591	11.7342	6.82989	8.8158	7.5708	7.46978	10.6171	13.643	0.733068
scaffold_85	322565	32.3664	36.8674	10.7064	12.7084	16.5623	32.5607	41.9184	22.2597	40.2573
scaffold_86	318000	21.9829	24.1822	10.0801	11.8967	10.3908	10.4821	27.903	23.3347	12.9291
scaffold_87	304000	22.5358	17.6068	12.0039	15.1461	12.4438	13.5684	16.2176	19.3614	1.26661
scaffold_88	302049	20.1101	0.143841	0.429101	18.029	19.1156	19.2654	24.4158	0.115515	10.0564
scaffold_89	290051	12.5212	10.8516	5.12117	5.89387	8.373	13.32	10.1702	14.7013	11.0693
scaffold_90	286767	35.6683	9.9447	13.9478	16.1897	59.7511	53.2715	35.1434	45.9448	4.03459
scaffold_91	276792	11.2768	29.8602	8.26467	9.35435	7.71658	36.5704	25.8807	19.5802	71.757
scaffold_92	274906	34.9915	49.8779	54.7906	59.5766	21.9583	33.1251	19.3983	34.8972	147.761
scaffold_93	269000	36.8728	26.511	12.8588	17.1762	15.3737	19.4334	19.6195	22.9367	1.67706
scaffold_94	263889	43.4457	60.0276	95.7616	108.109	64.7637	47.9904	53.4219	50.3608	113.322
scaffold_95	231000	10.6718	13.6588	8.06964	10.7776	9.15289	9.3649	13.2067	16.6692	2.14552
scaffold_96	221000	10.8811	16.5348	8.59368	10.6042	11.2559	11.2729	13.0436	14.8964	1.64716
scaffold_97	214398	73.0438	101.507	42.3223	42.6085	51.1238	79.2245	51.2364	22.6178	76.5384
scaffold_98	193000	21.968	16.128	9.27269	12.6773	15.6223	26.5133	14.5815	15.4707	1.10628
scaffold_99	177000	19.7368	20.2482	13.9778	16.2938	11.3722	10.0596	25.3009	26.537	51.4951
scaffold_100	173000	41.199	40.2879	69.8323	76.2719	22.0812	34.8827	19.485	37.3044	101.225
scaffold_101	169561	20.1015	19.7918	12.9953	15.1909	19.2233	19.1069	25.6863	19.975	18.0735
scaffold_102	163000	20.4203	15.5993	10.8083	14.9389	11.4319	17.9422	17.1816	18.4197	1.28001
scaffold_103	162267	25.5202	23.3507	20.1977	23.2606	15.09	19.9115	30.8242	61.0908	12.4568
scaffold_104	162000	17.9204	12.7061	7.27116	9.29706	8.04819	9.38496	13.119	11.8519	1.12282
scaffold_105	160000	24.8469	21.127	7.02125	9.89962	15.491	19.7393	25.362	19.3063	5.54773
scaffold_106	150000	17.7327	13.3097	9.08499	11.3623	12.3103	18.9201	13.1827	14.7408	0.775245
scaffold_107	146000	9.66859	9.80707	12.816	23.4584	15.5736	17.7652	12.4966	18.7579	16.4453
scaffold_108	140372	30.6287	21.3855	8.52073	12.294	9.81485	15.0483	26.7948	14.7162	0.99569
scaffold_109	140000	21.8964	17.2814	10.7714	14.5164	10.8447	11.7802	15.5536	16.532	1.02839
scaffold_110	135000	22.9797	18.8947	6.42257	7.91605	7.3392	27.1163	17.8706	18.5148	12.5984
scaffold_111	129000	11.7035	17.7711	9.38297	11.5047	10.9744	10.9395	13.8809	16.0952	3.74712
scaffold_112	128420	20.2865	14.6564	5.64796	6.76873	10.9787	7.66809	12.1396	11.3593	0.662106
scaffold_113	128000	28.0253	18.7892	17.1401	21.0061	13.1413	14.4557	15.0743	25.0865	0.64838
scaffold_114	127000	12.2918	18.543	9.02509	12.0411	9.96649	10.045	14.6687	21.6701	4.65089
scaffold_115	124000	33.2956	31.5613	26.4813	32.3082	30.317	26.5703	35.5355	52.8006	10.7553
scaffold_116	113000	22.8078	21.0497	7.9729	10.4277	8.70912	33.13	22.7773	25.9855	18.1332
scaffold_117	112929	18.4408	14.1249	6.52836	8.33462	7.75427	11.2935	13.4753	11.8693	0.531108
scaffold_118	108000	41.9451	27.6411	13.482	16.2631	15.8983	18.6979	29.9017	35.6597	15.2738
scaffold_119	105000	22.0868	16.2824	9.03187	12.0286	9.48315	10.5215	15.5662	14.4935	0.708883
scaffold_120	103370	14.2265	20.4359	8.57355	11.3798	9.94006	19.7831	23.4242	23.8847	6.98474
scaffold_121	101180	12.4405	11.3766	9.16794	10.2236	10.991	10.931	13.958	9.65126	8.96216
scaffold_122	101000	10.0006	10.1416	24.7819	26.7783	11.1709	11.4228	13.8847	40.4631	9.40974
scaffold_123	94205	33.6999	23.6027	11.4322	17.9524	14.0058	17.2471	19.1257	17.5835	1.16064
scaffold_124	92000	28.4834	20.7029	16.3688	22.1284	14.4188	12.907	23.245	18.0112	0.675529
scaffold_125	87000	21.4141	25.399	8.11207	9.50816	21.1016	10.694	22.9661	16.1326	1.05739
scaffold_126	86000	27.4217	29.4295	37.2737	72.0754	10.8682	10.6964	29.7943	15.4493	7.16079
scaffold_127	80536	15.5315	12.8528	8.84487	10.7223	9.52549	12.6112	13.096	13.7167	0.599739
scaffold_128	78000	38.8669	25.2516	28.6238	27.7832	23.7687	23.1397	30.9854	47.9637	9.33676
scaffold_129	77000	21.2584	15.509	7.91478	10.1357	9.52125	8.85069	14.7538	11.5945	1.12496
scaffold_130	76571	29.3301	26.183	17.8619	22.33	21.9693	19.69	20.6528	16.1661	0.38852
scaffold_131	76000	13.9823	11.9386	7.64867	11.1153	9.19044	10.1757	14.3387	11.0424	0.4264
scaffold_132	75000	37.6538	23.6138	10.508	13.3154	12.7066	19.5324	25.3949	28.3866	6.34994
scaffold_133	71239	41.8069	56.5934	83.719	91.5471	38.8371	43.9022	36.5505	55.5456	132.273
scaffold_134	70000	19.2009	16.588	8.63934	12.3095	12.3205	12.3694	18.0389	15.2621	1.81074
scaffold_135	68687	17.9275	17.8466	12.2146	14.1306	16.4688	15.9305	17.7824	18.5064	14.597
scaffold_136	67800	57.4033	76.63	21.0812	24.2701	40.4649	70.6794	84.0705	103.591	20.6512
scaffold_137	66000	20.8591	17.8592	11.0413	14.415	12.2038	12.2201	15.0489	16.196	0.618509
scaffold_138	65000	10.0814	10.1703	52.1884	55.3923	10.3329	9.67913	10.0734	53.7167	2.87783
scaffold_139	65000	14.3427	16.5108	9.5771	12.3062	12.9768	12.6736	12.636	14.7359	0.368836
scaffold_140	64000	31.6655	28.4545	35.9977	45.6516	24.254	31.0159	35.2567	68.6256	83.8174
scaffold_141	63826	9.75282	33.1448	7.76282	8.22991	7.6099	34.2937	30.9146	21.8202	35.8208
scaffold_142	63000	27.1064	18.1079	7.7833	9.29943	23.0706	22.4632	23.7586	17.9577	33.2595
scaffold_143	63000	19.1429	16.0563	9.72477	12.6322	10.3454	9.47702	19.3342	17.1765	0.632264
scaffold_144	62603	31.5871	24.5206	8.96637	13.1647	16.0567	20.7167	28.5781	17.3184	1.06559
scaffold_145	60000	29.5796	22.8702	6.71421	8.32904	25.8921	23.7092	23.9409	18.9331	32.2515
scaffold_146	59000	35.3213	34.5363	47.3201	92.4896	13.44	12.3819	35.5599	24.3534	12.5663
scaffold_147	58000	28.794	21.0772	10.0612	11.8137	24.6313	30.5657	22.7508	19.8021	52.8093
scaffold_148	57958	30.7397	19.2975	8.60509	11.6597	9.65414	13.4416	18.8331	12.4161	4.48391
scaffold_149	56435	27.8272	28.8461	8.68049	10.5447	26.6792	36.3048	28.1428	21.8942	23.4917
scaffold_150	56000	22.7515	31.9981	11.407	19.4029	23.9854	17.069	29.3426	32.4181	18.5722
scaffold_151	55000	13.2309	13.4932	36.3984	39.2433	13.1588	12.2838	11.0547	49.839	13.8527
scaffold_152	53940	12.7517	36.7166	11.0331	12.2527	10.5048	35.7105	33.7584	21.3896	46.2236
scaffold_153	53592	20.1441	20.2765	8.54224	11.4769	9.47676	28.5449	17.99	25.0159	9.52936
scaffold_154	53000	43.6299	28.1376	39.2059	40.5227	28.6496	28.528	43.6674	63.6601	5.3495
scaffold_155	48767	13.6171	13.872	16.5469	19.5442	13.2679	11.0388	19.9275	38.8496	8.15494
scaffold_156	45380	19.1773	17.3063	15.205	19.3476	14.504	15.0482	16.5954	25.6324	3.69043
scaffold_157	44000	19.0875	16.215	8.69247	11.7312	9.6017	8.92182	23.5276	14.7884	4.29203
scaffold_158	42739	14.0701	59.653	7.04563	8.04703	37.1283	48.0784	13.8831	12.3642	39.4372
scaffold_159	41328	35.1768	26.6299	37.0148	53.647	26.0672	25.8984	49.8033	65.8891	35.1867
scaffold_160	37908	14.9139	36.9274	14.4838	15.8813	28.877	37.2572	15.4414	20.4789	89.4943
scaffold_161	36000	69.5918	44.5475	22.4984	23.4367	53.329	57.9252	71.224	18.0272	2.13953
scaffold_162	35054	20.6191	20.7907	13.8492	15.4179	19.4634	18.3495	24.7651	20.5362	18.6932
scaffold_163	33000	36.0057	25.9667	8.11679	8.64714	30.7315	32.2576	22.9078	15.7579	147.569
scaffold_164	32524	9.06669	38.0604	14.9687	9.26969	45.0929	49.6557	7.80933	22.1914	16.4602
scaffold_165	27766	21.0944	21.18	14.0755	16.8639	20.3856	20.0264	23.6466	21.0637	20.946
scaffold_166	26000	19.1532	13.2902	6.62925	8.03846	9.50317	8.30197	13.7068	11.4242	0.489519
scaffold_167	21556	10.008	19.3805	14.0611	8.47001	9.42556	9.48963	13.1967	21.39	9.018
scaffold_168	21518	57.5541	57.0495	39.1946	64.365	13.5636	12.6763	53.596	18.0223	10.105
scaffold_169	13000	34.4038	28.1478	49.912	87.2092	24.3956	24.3319	41.6119	35.7327	14.0494
scaffold_170	1000	8.05205	35.5856	5.68368	8.39439	18.1211	33.1341	6.85385	11.2452	9.42743

## Sheet: TableS4_Fig4
Table S4: Underlying data for Fig. 4
Fig. 4A				Fig. 4B
subregion	pi	SE		subregion1_subregion2	mean Fst	approximate average geographic distance (km)
Borga	0.13554	0.00008		Borga_Fulufjället	-0.00463281	365
Fulufjället	0.13278	0.00009		Borga_Helags	-0.00296665	225
Helags	0.13356	0.00009		Borga_SarPad	0.00249781	315
SarPad	0.13641	0.00008		Borga_Kebnekaise	0.0080905	425
Kebnekaise	0.13821	0.00008		Borga_Kilpisjärvi	0.0122416	555
Kilpisjärvi	0.13931	0.00008		Borga_Kittilä	0.0185063	600
Kittilä	0.13860	0.00008		Borga_Kolapeninsula	0.0497113	1060
Kola_Peninsula	0.12963	0.00008		Borga_Åmotsdalen	-0.00108324	355
Åmotsdalen	0.13521	0.00009		Borga_Pallasjärvi	0.0300384	365
Pallasjärvi	0.13271	0.00008		Borga_Møsvatn	0.0112942	635
Møsvatn	0.13682	0.00009		Borga_Utsjoki	0.0169994	760
Utsjoki	0.13818	0.00009		Borga_Varangerhalvøya	0.0282365	890
Varangerhalvøya	0.13330	0.00009		Borga_Finse	0.0057889	575
Finse	0.13651	0.00009		Borga_Vindelfjällen	-0.0137482	130
Vindelfjällen	0.13335	0.00009		Fulufjället_Helags	-0.00900957	145
				Fulufjället_SarPad	0.000537041	680
				Fulufjället_Kebnekaise	0.00511115	790
				Fulufjället_Kilpisjärvi	0.00909991	920
				Fulufjället_Kittilä	0.0163648	930
				Fulufjället_Kolapeninsula	0.0558874	1370
				Fulufjället_Åmotsdalen	-0.00857252	155
				Fulufjället_Pallasjärvi	0.0322422	905
				Fulufjället_Møsvatn	0.00642038	300
				Fulufjället_Utsjoki	0.0170182	1110
				Fulufjället_Varangerhalvøya	0.0296257	1230
				Fulufjället_Finse	0.000726662	270
				Fulufjället_Vindelfjällen	-0.00964065	490
				Helags_SarPad	0.00335396	530
				Helags_Kebnekaise	0.00822285	645
				Helags_Kilpisjärvi	0.0134853	775
				Helags_Kittilä	0.0196214	800
				Helags_Kolapeninsula	0.0559837	1250
				Helags_Åmotsdalen	-0.00551406	165
				Helags_Pallasjärvi	0.0344094	770
				Helags_Møsvatn	0.0107635	430
				Helags_Utsjoki	0.0196642	970
				Helags_Varangerhalvøya	0.0384232	1100
				Helags_Finse	0.00408527	370
				Helags_Vindelfjällen	-0.00710834	345
				SarPad_Kebnekaise	0.000427231	110
				SarPad_Kilpisjärvi	0.00235087	245
				SarPad_Kittilä	0.00843037	330
				SarPad_Kolapeninsula	0.0421332	810
				SarPad_Åmotsdalen	0.0016211	660
				SarPad_Pallasjärvi	0.0254016	295
				SarPad_Møsvatn	0.0125385	950
				SarPad_Utsjoki	0.00579488	460
				SarPad_Varangerhalvøya	0.0183099	590
				SarPad_Finse	0.00596458	880
				SarPad_Vindelfjällenfjallen	-0.0133666	185
				Kebnekaise_Kilpisjärvi	-0.000617624	135
				Kebnekaise_Kittilä	0.00408032	270
				Kebnekaise_Kolapeninsula	0.032826	740
				Kebnekaise_Åmotsdalen	0.00812769	760
				Kebnekaise_Pallasjärvi	0.0156698	235
				Kebnekaise_Møsvatn	0.0163798	1055
				Kebnekaise_Utsjoki	-0.000116749	365
				Kebnekaise_Varangerhalvøya	0.0112301	495
				Kebnekaise_Finse	0.0104205	995
				Kebnekaise_Vindelfjällen	-0.00950937	295
				Kilpisjärvi_Kittilä	-0.00164577	205
				Kilpisjärvi_Kolapeninsula	0.0293195	635
				Kilpisjärvi_Åmotsdalen	0.0110981	900
				Kilpisjärvi_Pallasjärvi	0.0149658	180
				Kilpisjärvi_Møsvatn	0.020197	1195
				Kilpisjärvi_Utsjoki	-0.00363271	235
				Kilpisjärvi_Varangerhalvøya	0.00709774	365
				Kilpisjärvi_Finse	0.014366	1130
				Kilpisjärvi_Vindelfjällen	-0.00471638	555
				Kittilä_Kolapeninsula	0.0221385	480
				Kittilä_Åmotsdalen	0.0172665	950
				Kittilä_Pallasjärvi	0.0063528	35
				Kittilä_Møsvatn	0.0259251	1230
				Kittilä_Utsjoki	-0.00769762	245
				Kittilä_Varangerhalvøya	0.00179933	310
				Kittilä_Finse	0.0203526	1170
				Kittilä_Vindelfjällen	0.000388856	600
				Kolapeninsula_Åmotsdalen	0.0553895	1410
				Kolapeninsula_Pallasjärvi	0.0343965	515
				Kolapeninsula_Møsvatn	0.0619874	1670
				Kolapeninsula_Utsjoki	0.0226767	415
				Kolapeninsula_Varangerhalvøya	0.0228672	330
				Kolapeninsula_Finse	0.060176	1625
				Kolapeninsula_Vindelfjällen	0.0436668	1060
				Åmotsdalen_Pallasjärvi	0.0333782	925
				Åmotsdalen_Møsvatn	0.00617747	300
				Åmotsdalen_Utsjoki	0.0175375	1115
				Åmotsdalen_Varangerhalvøya	0.0354916	1245
				Åmotsdalen_Finse	-0.000622846	225
				Åmotsdalen_Vindelfjällen	-0.00994673	355
				Pallasjärvi_Møsvatn	0.0407075	1195
				Pallasjärvi_Utsjoki	0.00832524	220
				Pallasjärvi_Varangerhalvøya	0.0172081	335
				Pallasjärvi_Finse	0.0360775	1135
				Pallasjärvi_Vindelfjällen	0.0204281	450
				Møsvatn_Utsjoki	0.0243587	1400
				Møsvatn_Varangerhalvøya	0.0441781	1530
				Møsvatn_Finse	-0.00841652	90
				Møsvatn_Vindelfjällen	0.00230107	765
				Utsjoki_Varangerhalvøya	0.0000576634	135
				Utsjoki_Finse	0.0192902	1335
				Utsjoki_Vindelfjällen	0.00160447	640
				Varangerhalvøya_Finse	0.0326553	1470
				Varangerhalvøya_Vindelfjällen	0.0164503	770
				Finse_Vindelfjällen	-0.0030598	705
